# Supplementary material for: Pulmonary involvement in transthyretin cardiac amyloidosis: a case report
Source: Eur Heart J Case Rep. 2024 Nov 9;8(11):ytae568. doi: 10.1093/ehjcr/ytae568 (PMC11648963; doi:10.1093/ehjcr/ytae568)
Supplement: ytae568_Supplementary_Data [file ytae568_Supplementary_Data.zip]

Archive with 1 entries (1 files):
- Supplemental figure 1.tif
